# Supplementary material for: Aggregatibacter actinomycetemcomitans Cytolethal Distending Toxin Induces Cellugyrin-(Synaptogyrin 2) Dependent Cellular Senescence in Oral Keratinocytes
Source: Pathogens. 2024 Feb 8;13(2):155. doi: 10.3390/pathogens13020155 (PMC10892517; doi:10.3390/pathogens13020155)
Supplement: Supplementary file 1 [file pathogens-13-00155-s001.zip]

Archive with 1 entries (1 files):
- pathogens-2810356-supplementary.pdf
